# Supplementary material for: Chemical, Biological, and Ecological Evidence for Aerobic Deoxynivalenol Detoxification in Agronomic Soil-Derived Bacterial Communities
Source: Toxins (Basel). 2026 Jun 22;18(6):273. doi: 10.3390/toxins18060273 (PMC13307919; doi:10.3390/toxins18060273)
Supplement: Supplementary file 1 [file toxins-18-00273-s001.zip]

Archive with 1 entries (1 files):
- toxins-4348288-supplementary.pdf
